# Supplementary material for: Identification of Novel Antistaphylococcal Hit Compounds Targeting Sortase A
Source: Molecules. 2021 Nov 24;26(23):7095. doi: 10.3390/molecules26237095 (PMC8658998; doi:10.3390/molecules26237095)
Supplement: Supplementary file 1 [file molecules-26-07095-s001.zip]

Archive with 1 entries (1 files):
- molecules-1470355-supplementary.smi
