# Supplementary material for: Identification of Novel Antistaphylococcal Hit Compounds Targeting Sortase A
Source: Molecules. 2021 Nov 24;26(23):7095. doi: 10.3390/molecules26237095 (PMC8658998; doi:10.3390/molecules26237095)
Supplement: Supplementary file 1 [file molecules-26-07095-s001.zip › molecules-1470355-supplementary.smi]

COc1cc(nc(n1)OC)NS(=O)(=O)c1ccc(cc1)/N=C/c1c2ccccc2ccc1O
Cc1ccc(cc1)NC(=O)/C=C/C(=O)N
c1ccnc(c1)Nc1ccc(cc1[N+](=O)[O-])[N+](=O)[O-]
CN1C(=O)CSC1=S
C1CCC2=[N+](c3ccc(cc3)Br)C(CN2CC1)(c1ccc(cc1)[N+](=O)[O-])O.[Br-]
c1ccc(cc1)c1ccc(cc1)C1(CN2CCCCCC2=[N+]1c1ccc(cc1)Br)O.[Br-]
c1ccc(cc1)C1(CN2CCCCCC2=[N+]1c1ccccc1)O.[Br-]
COc1ccc(cc1)C(C[N+](=O)[O-])Sc1ccccc1N
c1ccc2c(c1)C=CC(=O)/C/2=N\NC(=N)S
Cc1c(=O)[nH]c(N/N=C/c2cccc(c2O)OC)nn1
c1ccc(c(c1)c1ccc(/C=C/C(=O)c2cccs2)o1)[N+](=O)[O-]
c1cc(cc(c1)NC(=O)/C=C/C(=O)N)C(F)(F)F
c1ccc2c(c1)c1ccccc1n2CC(Cn1cnc2ccccc12)O
c1ccc(cc1)C(c1ccccc1)C(=O)Nc1ncc(Cc2cc(ccc2Cl)Cl)s1
c1ccc(cc1)CN1CCN(Cc2ccccc2)C1c1cc(ccc1O)[N+](=O)[O-]
Cc1ccc(c(c1)O)/N=C/c1ccc(C)o1
Cc1c(C(c2ccc(cc2)OC)c2c(C)nn(c2O)c2nc(cs2)c2ccccc2O)c(n(c2nc(cs2)c2ccccc2O)n1)O
Cc1ccc2c(c1)c(=O)c(c[nH]2)C(=O)O
Cc1cccc2c1[nH]cc(c2=O)C(=O)O
c1cc2c(cc1Cl)c(=O)c(c[nH]2)C(=O)O
c1cc(ccc1Cl)NC(=O)/C=C\C(=O)N
c1ccc(cc1)CNc1nccc(=O)[nH]1
c1ccc2c(c1)c(c1ccccc1n2)NCc1cccnc1.Cl
Cc1ccc2c(c1)c(cc(C)n2)Nc1cccc(c1)Cl.Cl
c1cc2c(cc1NC(=O)/C=C/C(=O)N)OCO2
c1cc(ccc1NC(=O)/C=C/C(=O)N)N1CCOCC1
Cc1csc(n1)N/N=C\c1ccccn1
CC(C)(C)c1ccc(cc1)c1nc2ccccc2c(Nc2ccc(cc2)N(C)C)n1
Cc1cccc2c(cc(C)nc12)Nc1ccc(cc1)OCc1ccccc1Cl.Cl
COc1cc(cc(c1O)OC)/C=N/NC(=O)c1cc(c2ccc3CCc4cccc2c34)n[nH]1
CS(=O)(=O)c1cc(c(c(c1)[N+](=O)[O-])NC1CCS(=O)(=O)C1)[N+](=O)[O-]
c1cc2ccc(C(c3ccc(cc3)F)N3CCOCC3)c(c2nc1)O
Cc1cc(c2cc(ccc2n1)OC)Nc1ccc(cc1)I.Cl
CCCCOc1ccc(cc1)Nc1cc(C)nc2ccc(cc12)OC.Cl
CCOc1ccc(cc1)Nc1cc(C)nc2ccc(cc12)OC.Cl
Cc1cc(c2cc(ccc2n1)OC)Nc1ccc(cc1)OCc1ccccc1Cl.Cl
Cc1cc(c2cc(ccc2n1)OC)Nc1ccc(cc1)N(C)C.Cl
CC(C)Nc1c2ccccc2nc2ccccc12.Cl
c1ccc(cc1)CNc1c2ccccc2nc2ccccc12.Cl
c1ccc2c(c1)c(c1ccccc1n2)NCc1ccco1.Cl
Cc1c(c2ccccc2[nH]1)C(c1ccccc1)N1CCN(C)CC1
CC(C)(C)c1ccc(cc1)c1nc2ccccc2c(NCCCN(C)C)n1.Cl
CCOc1ccc2c(c1)c(cc(C)n2)Nc1cccc(c1C)Cl.Cl
CCOc1ccc2c(c1)c(cc(C)n2)Nc1ccc(C)c(c1)Cl.Cl
CCOc1ccc2c(c1)c(cc(C)n2)Nc1cc(ccc1OC)Cl.Cl
CCOc1ccc2c(c1)c(cc(C)n2)Nc1ccc(cc1)OCc1ccccc1Cl.Cl
CCOc1ccc2c(c1)c(cc(C)n2)Nc1cccc(c1)C(=O)C.Cl
Cc1cc(C)c2c(c1)c(cc(C)n2)Nc1ccc(cc1)OCc1ccccc1.Cl
CN1CCC(CC1)N(C)c1c2ccccc2nc(c2ccc(cc2)[N+](=O)[O-])n1.Cl
Cc1ccc(cc1)S(=O)(=O)/N=C/c1ccc(cc1)[N+](=O)[O-]
c1cc(ccc1C(F)(F)F)NC(=O)/C=C/C(=O)N
c1cc(ccc1[N+](=O)[O-])S(=O)(=O)NC1CCS(=O)(=O)C1
c1ccc(cc1)CN1C(=O)C(=C(C1=O)Oc1ccc(cc1)[N+](=O)[O-])Cl
c1cc(ccc1[N+](=O)[O-])S(=O)(=O)N1CCC(=O)NCC1
CS(=O)(=O)NNc1ccc(cc1[N+](=O)[O-])[N+](=O)[O-]
c1ccc(cc1)C(=O)C1C(c2cc(ccc2O)[N+](=O)[O-])NC(=O)NC1(C(F)(F)F)O
CC1(C)c2ccccc2[N+](=C1/C=C/c1ccc(cc1)OC)C.[Cl](=O)(=O)(=O)[O-]
c1ccc(c(c1)/C=N/n1cnnc1S)C(=O)O
c1ccc2c(c1)c(ncn2)Nc1nccs1.Cl
CCN(CC)CCOC(=O)c1ccc(cc1)Nc1c2ccccc2nc(c2ccccc2)n1
c1ccc2c(c1)c(ncn2)Nc1ccc(cc1)N1CCCC1.Cl
CCOC(=O)c1cnc2c(cccc2C(F)(F)F)c1Nc1ccc(cc1)N1CCCC1
Cc1cc(cc2c1ncc(c2O)C(=O)O)Cl
CCN(CC)CCCNc1c2ccccc2nc(c2ccc(cc2)[N+](=O)[O-])n1.Cl
c1cc(ccc1C(=O)CSc1[nH]c(N)nn1)[N+](=O)[O-]
COc1ccc(CCN2Cc3cc(c4cccnc4c3OC2)Cl)cc1OC
C1CCC(C1)N1Cc2cc(c3cccnc3c2OC1)Cl
c1cc2c(cc3CN(CCCN4CCOCC4)COc3c2nc1)Cl
C1CC=C(CC1)CCN1Cc2cc(c3cccnc3c2OC1)Cl
CC(=O)c1c(C)oc2c3ccccc3c3c(CN(Cc4cccnc4)CO3)c12
CCn1c2ccc(c3cccc(c23)c1=O)S(=O)(=O)NCc1ccccc1
CCCCN1Cc2cc(c3cccnc3c2OC1)Cl
Cc1c(c2ccccc2[nH]1)C(c1ccc2c(c1)OCO2)N1CCOCC1
Cc1c(c2ccccc2[nH]1)C(c1ccc2c(c1)OCO2)N1CCN(CC1)Cc1ccccc1
Cc1c(c2ccccc2[nH]1)C(c1cccs1)N1CCC(CC1)C(=O)N
Cc1ccnc(c1)NC(c1cccs1)c1c(C)[nH]c2ccccc12
Cc1c(c2ccccc2[nH]1)C(c1ccc(cc1)OC)N1CCCC1
C(C#N)COC(=O)CSc1ccc(cc1[N+](=O)[O-])[N+](=O)[O-]
CCCCCCCN1c2ccccc2/C(=C/2\C(=O)N(C(C)C(=O)O)C(=S)S2)/C1=O
Cc1c(Nc2ccc(cc2)N(C)C)nc(=O)[nH]n1
c1ccc(cc1)c1nc2ccccc2n1CC(Cn1c2ccccc2c2ccccc12)O
Cc1ccc(cc1)SC1=C/C(=N\S(=O)(=O)c2cccc(c2)[N+](=O)[O-])/c2ccccc2C1=O
Cc1ccc(cc1[N+](=O)[O-])S(=O)(=O)/N=C\1/C=CC(=O)c2ccccc12
CCCCCOC(=O)CS(=O)c1ccc(cc1[N+](=O)[O-])[N+](=O)[O-]
CCC(C)OC(=O)CS(=O)c1ccc(cc1[N+](=O)[O-])[N+](=O)[O-]
CC(C)(C)OC(=O)CS(=O)c1ccc(cc1[N+](=O)[O-])[N+](=O)[O-]
C1CCC(CC1)OC(=O)CS(=O)c1ccc(cc1[N+](=O)[O-])[N+](=O)[O-]
CCC(C)OC(=O)CS(=O)c1ccc(cc1[N+](=O)[O-])C(F)(F)F
CN1CCN(CC1)Cc1cc(c2cccnc2c1OC(=O)c1cccs1)Cl
Cc1cc(C)n(C(C[N+](=O)[O-])c2ccccc2Cl)n1
Cc1cc(C)n(C(C[N+](=O)[O-])c2cccc(c2)Cl)n1
Cc1cc(C)n(C(C[N+](=O)[O-])c2ccc(cc2Cl)Cl)n1
Cc1cc(C)n(C(C[N+](=O)[O-])c2cccc(c2)Br)n1
Cc1cc(C)n(C(C[N+](=O)[O-])c2ccc(cc2)Br)n1
Cc1c(C(C[N+](=O)[O-])c2ccccc2)c(n(c2ccccc2)n1)O
Cc1c(C(C[N+](=O)[O-])c2ccc(cc2)Br)c(n(c2ccccc2)n1)O
c1ccc(cc1)C(C[N+](=O)[O-])c1c(c2ccccc2O)n[nH]c1O
CCOC(=O)c1c(C)n(c2ccc(C)cc2)c2ccc(cc12)OCC(CNCCO)O
CCOc1ccc2c(c1)c(cc(C)n2)Nc1ccc2c(c1)OCO2.Cl
CCN(CC)CCNc1c2ccccc2nc(c2cccc(c2)Cl)n1.Cl
CN(C)CCCNc1c2ccccc2nc(c2cccc(c2)Cl)n1.Cl
Cc1c(c2ccccc2[nH]1)C(c1cccs1)N1CCCC1
Cc1cc(cc(C)c1Cl)Oc1coc2cc(ccc2c1=O)OCC(CN1CCCC1)O.Cl
Cc1cc(cc(C)c1Cl)Oc1coc2cc(ccc2c1=O)OCC(CN1CCCCC1)O.Cl
c1ccc(cc1)c1csc2c1c(=O)n(CC(=O)N/N=C/c1ccc(c(c1)[N+](=O)[O-])O)cn2
c1ccc(cc1)c1c(c2ccccc2n1O)C(c1ccc(cc1)Cl)N1CCOCC1
c1ccc(cc1)c1c(c2ccccc2n1O)C(c1ccc(cc1)F)Nc1ccccn1
CCCN(CCC)c1cc(c2ccc(C)cc2)[o+]c2ccc(C)cc12.[Cl](=O)(=O)(=O)[O-]
CC1CCN(CC1)c1cc(c2ccc(c(c2)OC)OC)[o+]c2ccc(C)cc12.[Cl](=O)(=O)(=O)[O-]
c1ccc(cc1)n1c(c(c(C(F)(F)F)n1)Sc1ccccc1)O
Cc1cc(C)c2c(c1)nc(C)c(CN1CCN(CC1)C(c1ccccc1)c1ccccc1)c2O
Cc1ccc(C)c2c1c(c(CN1CCCCCC1)c(C)n2)O
COc1ccc(cc1)c1cc(c2cc(ccc2[o+]1)O)N1CCCCC1.[Cl](=O)(=O)(=O)[O-]
c1cc2c(ccc3c2c(c1)c(=O)n(c3=O)O)[N+](=O)[O-]
c1ccc2c(c1)c(ccc2O)NS(=O)(=O)c1ccc2c(c1)[nH]c(=O)[nH]2
Cc1cc2c(cc1C)n(CCC1CCCCC1)cn2
COC(=O)c1ccc(cc1)CN1C(=O)C=CC1=O
CCCOC(=O)c1ccc(cc1)CN1C(=O)C=CC1=O
c1cc(N)ncc1S
CC(C)CNS(=O)(=O)c1ccc2c(c1)sc(N)n2
CCc1cc(=O)oc2c1ccc(c2O)O
CCCCc1cc(=O)oc2c1ccc(c2O)O
c1cc(c(cc1[N+](=O)[O-])C(=O)N)C(=O)N
COc1ccc(cc1)c1cc(c2cc(ccc2[o+]1)OC)N1CCCC1.[Cl](=O)(=O)(=O)[O-]
CCCCc1ccc2c(c1)c(=O)c(c[nH]2)C(=O)O
CCN1C(=O)CC(C1=O)OC(=O)C
Cc1c(cccc1N1C(=O)C=CC1=O)Cl
c1cc2c(cc1CN1C(=O)C=CC1=O)OCO2
CN(C)c1ccc(cc1)Nc1[nH]c(=O)cnn1
c1ccc(cc1)CNS(=O)(=O)c1cc(cc(c1O)Cl)Cl
c1cc(CNS(=O)(=O)c2cc(cc(c2O)Cl)Cl)oc1
CC1=[N+](CCCCCCCCCC[N+]2=C(C)C(C)(C)c3ccccc23)c2ccccc2C1(C)C.[I-].[I-]
CN1C(=O)C2C(c3ccc(cc3)[N+](=O)[O-])NN(C)C2C1=O
CC(c1nc2ccccc2n1CCC1CCCCC1)O
Cc1c(CN2CCCCC2)c(c2ccccc2n1)Nc1ccc(cc1)Nc1ccccc1.Cl.Cl
CCCCCn1c2ccccc2nc1C1CC(=O)N(C1)c1ccccc1C
CN1c2cc(ccc2OCC1=O)C(=O)Cn1cnc2c(c(cs2)c2ccc(cc2)F)c1=O
c1ccc(cc1)c1ccc(cc1)OCC(Cn1cnc2ccccc12)O
C1=CC(=O)NC1=O
CCCCCCCn1c(C)nc2c(c3c(nc4ccccc4n3)n2N(C(=O)C)C(=O)C)c1=O
c1cc2c3ccc(cc3oc(=O)c2cc1[N+](=O)[O-])[N+](=O)[O-]
Cc1cc(c2cc(ccc2n1)Cl)NC1CCCCC1.Cl
Cc1cccc(c1)NCc1ccc(c2c1cccn2)O
CCCCCCCCP(=O)(CC(=O)N(CC(C)C)CC(C)C)c1ccccc1
Cc1c(Nc2ccc(cc2)N2CCCC2)nc(=O)[nH]n1
CCN(CC)c1ccc(cc1)Nc1nc2ccccc2c(=O)[nH]1
c1ccc2c(c1)c(ncn2)Nc1ccc(cc1)SC#N.Cl
c1cc(c(cc1F)F)n1c(=O)ccs1
Cn1ccnc1c1c2cc(ccc2n(C)n1)[N+](=O)[O-].Cl
Cc1cccc(/N=C/c2c3ccccc3ccc2O)n1
CC(C)C(=O)NNC(=O)c1ccccc1O
CC(C)(C)C(=O)NNC(=O)c1ccccc1O
Cc1cc(=O)[nH]c(n1)n1c(cc(C)n1)NC(=O)c1cccs1
Cc1ccc(cc1)c1ccc(NN)nn1
c1cc(CC2CCNCC2)sc1.Cl
C1CCc2c(C1)nc(CCCN)s2.Cl
c1cc2CCCN3CCNc(c1)c23
c1ccc(cc1)Oc1ccc(cc1)N1CCC(CN)C1.C(=O)(C(=O)O)O
c1ccc(cc1)c1cc(C(=O)O)nc(n1)N1CCCCC1
C1CCN(CC1)c1nc(cc(C(=O)O)n1)c1cccs1
Cc1cc2c(cc1Cl)c(cc(=O)o2)Cn1ccnc1
CC(C)c1cc(=O)[nH]c(Nc2cccc(c2)C(F)(F)F)n1
c1cc(ncc1[N+](=O)[O-])NCC(=O)O
CC(C)Nc1ccc(cn1)N
CNC(C#N)c1cccc(c1)Br.Cl
COc1cccc2c1c(CCN)c[nH]2.Cl
COc1cccc2c1c(CC(=O)O)c[nH]2
C1CCN(CC1)c1ccc(c(c1)N)N1CCCCC1
CCOC(=O)CC1=Nn2c(=O)c(CCC(=O)O)nnc2SC1
c1cc(ccc1CN)c1ccc(cc1)Br.Cl
C1CNCCC1c1[nH]c2cc(c(cc2n1)Cl)Cl
COc1ccc2cc(CCC(=O)Nc3cccc(c3)Br)c(=O)[nH]c2c1
Cc1c(C)nnc(c1C#N)Cl
CN(C)c1cccc(c1)N
c1ccc(cc1)c1nc(CCNc2c3ccccc3nc3ccccc23)cs1.Cl
c1ccc2c(c1)c(c1ccccc1n2)Nc1ccc2c(c1)nc[nH]2.Cl
c1c(c(cc2c1[nH]c(C(F)(F)F)n2)Cl)Cl
Cc1ccc(c(c1)O)NC(=O)/C=C/C(=O)O
CN(C)c1cccc(c1)c1ccc(cc1)C(=O)O
c1ccc(cc1)n1c2c(cc(C(=O)O)[nH]2)c(c2cccs2)n1
C1CCN(C1)c1cccc(c1)N
CN(C)c1ccc2CCNc2c1.Cl.Cl
C1CCN(C1)c1ccc2CCCNc2c1.Cl.Cl
COc1ccc(cc1N)N1CCCCC1
c1ccc(cc1)C(Cn1cnc2ccccc12)O
c1c(=O)[nH]c(=O)[nH]n1
CC(C)c1ccc(cc1)/C=C/[N+](=O)[O-]
c1ccc(cc1)N1CC(CNC(=O)C2CC2)OC1=O
c1ccc2c(c1)ccc1CCC(c3ccccc3C(=O)O)Oc21
c1cc(=O)[nH]c2ccc(cc12)[N+](=O)[O-]
c1ccc(cc1)c1ccc(cc1)C(=O)CN.Cl
c1cc(cc(c1)[N+](=O)[O-])B(O)O
Cc1ccc(cc1)N1CC(CNC(=O)C2CC2)OC1=O
CC(=O)NCC1CN(c2cccc(c2)C(F)(F)F)C(=O)O1
CN1CCN(CCC(=O)c2ccc3c(c2)OCCO3)CC1.Cl.Cl
Cc1ccc(cc1C)Nc1[nH]c2ccccc2n1
CC(C)N1CCNc2ccccc12
C1CCC(C1)N1CCNc2ccccc12
c1c(c[nH]c(=O)c1[N+](=O)[O-])Br
COc1cccc(c1)c1cccc(c1)N1CCNCC1.Cl
CC(=O)c1ccc(cc1)[N+](=O)[O-]
CCN1C(C)CNc2ccccc12
C1CCC(CC1)c1ccc2CCCNCc2c1.Cl
CC1(C)c2ccccc2N(C)/C/1=C/C=C/C1=[N+](C)c2ccccc2C1(C)C.[Cl](=O)(=O)(=O)[O-]
Cc1c(c(=O)ccn1Cc1ccco1)O
c1cc(c(c(c1)N)O)Cl
c1ccc(c(c1)N)NCc1ccc(cc1)Cl
C1CCCC(CC1)N1C(=O)c2ccc(cc2C1=O)[N+](=O)[O-]
CC(=O)Nc1ccc(cc1[N+](=O)[O-])Br
c1cc(nnc1Cl)N1CCSCC1
Cc1csc(n1)S
c1cc2C(=O)C(CCOc2c(c1)Br)N.Cl
CC(CCCCc1ccco1)N.Cl
c1ccc2c(c1)c1c(CCCC1=O)[nH]2
CN(C)c1cccc(c1)c1ccc(cc1)C(=O)NN
C1CCC2(CC1)CNc1ccccc21.Cl
CCOc1ccc2c(c1)c(CCCN)c[nH]2.Cl
COc1cccc(c1)c1ccc2c(c1)c(CCN)c[nH]2.Cl
COc1ccc(cc1)c1ccc2c(c1)c(CCN)c[nH]2.Cl
COc1ccc(cc1)c1ccc2c(CCN)c[nH]c2c1.Cl
CCOc1ccc(cc1)c1ccc2c(c1)c(CCN)c[nH]2.Cl
CCOc1ccc(cc1)c1ccc2c(CCN)c[nH]c2c1.Cl
c1cc2c(CCN)c[nH]c2cc1c1ccc2c(c1)OCCO2.Cl
Cc1c(CCOC(=O)C)c(=O)n2c(c(cn2)c2ccc(cc2)Cl)[nH]1
c1c(c(nc(n1)O)O)F
CSc1cc(c2ccccn2)nc(c1)C(=O)O
c1ccc(cc1)Oc1ccc2c(c1)c(CCN)c[nH]2.Cl
Cc1cc(c2ccccc2n1)Nc1ccc2c(c1)c(c1ccc(c(c1)Cl)Cl)n[nH]2.Cl
c1ccc(cc1)Cn1cc(C2=CCNCC2)c2ccccc12.Cl
CC(C)(C)c1ccc(cc1)Nc1[nH]c2ccc(cc2n1)C#N
Cc1ccc2c(ccc(c2n1)O)Br
c1ccc(cc1)c1c2ccccn2c(CCN)n1
Cc1cccc(c1)c1c2ccccn2c(CCN)n1
c1cc(c(cc1F)c1cc(ccc1O)F)O
c1cc(/C=C/[N+](=O)[O-])c(c(c1)Br)F
c1c(cnc(c1Br)NN)[N+](=O)[O-]
CCc1c(N(Cc2ccc(c(c2)Cl)Cl)c2ccc(cc2)F)snn1
C1CCc2cc(ccc2C1)C(=O)CC1c2c([nH]c(=O)s2)SC1=O
Cc1nc2c(cc(cn2n1)[N+](=O)[O-])Br
c1ccc(cc1)Nc1ccnc(Nc2ccccc2)n1
Cn1cc(CCN)c2cc(ccc12)OCc1ccccc1.Cl
c1cc(ccc1/N=N/C(C#N)C#N)O
C1=C(C=NC(=O)C1[N+](=O)[O-])Br
c1cc(ccc1C(=O)O)Nc1c(cnc(Nc2ccc(c(c2)C(=O)O)O)n1)F
c1cc(ccc1c1ccc2c(c1)cc(c(=O)[nH]2)C(=O)O)Cl
c1cc(cc(c1)C(F)(F)F)c1ccc2c(c1)cc(c(=O)[nH]2)C(=O)O
C/C(=C/c1ccc2CCCc2c1)/[N+](=O)[O-]
c1cc2c(c(c1)[N+](=O)[O-])nc1c(cccc1[N+](=O)[O-])n2
c1ccc(cc1)COc1ccccc1C(C[N+](=O)[O-])O
Cc1c(CCOCCOC)c(=O)oc2c(C)c(c(cc12)OC)O
